# Supplementary material for: Porcine Deltacoronavirus (PDCoV) Entry into PK-15 Cells by Caveolae-Mediated Endocytosis
Source: Viruses. 2022 Feb 28;14(3):496. doi: 10.3390/v14030496 (PMC8950576; doi:10.3390/v14030496)
Supplement: Supplementary file 1 [file viruses-14-00496-s001.zip]

Archive with 1 entries (1 files):
- viruses-1580955-supplementar.pdf
